# Supplementary material for: PP2A Deficiency Enhances Carcinogenesis of Lgr5+ Intestinal Stem Cells Both in Organoids and In Vivo
Source: Cells. 2019 Dec 30;9(1):90. doi: 10.3390/cells9010090 (PMC7017129; doi:10.3390/cells9010090)
Supplement: Supplementary file 1 [file cells-09-00090-s001.zip]

Archive with 1 entries (1 files):
- cells-657216-SI.pdf
